# Supplementary material for: Inflammation in VTA Caused by HFD Induces Activation of Dopaminergic Neurons Accompanied by Binge-like Eating
Source: Nutrients. 2022 Sep 16;14(18):3835. doi: 10.3390/nu14183835 (PMC9502544; doi:10.3390/nu14183835)
Supplement: Supplementary file 1 [file nutrients-14-03835-s001.zip]

Archive with 1 entries (1 files):
- nutrients-1912613-supplementary.pdf
